# Supplementary material for: Food Neophobia: A Common Challenge Among Brazilian Children with Down Syndrome
Source: Nutrients. 2025 Mar 29;17(7):1199. doi: 10.3390/nu17071199 (PMC11990528; doi:10.3390/nu17071199)
Supplement: Supplementary file 1 [file nutrients-17-01199-s001.zip]

Archive with 1 entries (1 files):
- nutrients-3553980-supplementary.pdf
